# Supplementary material for: A Multidrug and Toxic Compound Extrusion Transporter, RgMATE6, Facilitates Vacuolar Transport of Acteoside in Rehmannia glutinosa
Source: Plants (Basel). 2025 Nov 26;14(23):3608. doi: 10.3390/plants14233608 (PMC12694110; doi:10.3390/plants14233608)
Supplement: Supplementary file 1 [file plants-14-03608-s001.zip]

Archive with 1 entries (1 files):
- plants-3940985-supplementary.pdf
